# Supplementary material for: Genetic variation and expression levels of tight junction genes identifies association between MAGI3 and inflammatory bowel disease
Source: BMC Gastroenterol. 2017 May 25;17:68. doi: 10.1186/s12876-017-0620-y (PMC5445404; doi:10.1186/s12876-017-0620-y)
Supplement: Supplementary file 2 — Inflammatory bowel disease-phenotypes were investigated by performing case–control approach in genetic association studies. (XLSX 24 kb) [file 12876_2017_620_MOESM2_ESM.xlsx]

## Sheet: Suppl table 2
Additional file 2: Table S2. Inflammatory bowel disease-phenotypes were investigated by performing case-control approach in genetic association studies.
Genetic region	NCBI SNP Reference	Allele	CD and UC						CD						UC
			P value	OR	Lower CL	Upper CL	Number of controls	Number of cases	P value	OR	Lower CL	Upper CL	Number of controls	Number of cases	P value	OR	Lower CL	Upper CL	Number of controls	Number of cases
F11R	rs7546890	T	0.413921	1.09564	0.880025	1.36409	406	265	0.38099	0.879854	0.660703	1.1717	406	122	0.0428544	1.32392	1.00868	1.73767	406	143
	rs6695707	C	0.252842	1.21477	0.86998	1.6962	409	271	0.449683	1.18069	0.767261	1.81688	409	127	0.289409	1.24503	0.829525	1.86867	409	144
	rs790055	G	0.106101	1.29078	0.946653	1.76001	349	224	0.336245	1.21149	0.819069	1.79193	349	112	0.118706	1.37914	0.919832	2.06779	349	112
	rs11265544	C	0.643897	1.05495	0.840875	1.32351	414	278	0.207526	0.823529	0.608761	1.11407	414	132	0.0622077	1.29944	0.98637	1.71186	414	146
	rs11576837	G	0.851073	0.97868	0.781517	1.22559	405	266	0.636547	0.93259	0.69817	1.24572	405	126	0.87602	1.02258	0.772487	1.35363	405	140
	rs2516839	T	0.947391	1.00953	0.761749	1.3379	376	142	0.902868	0.976445	0.665872	1.43187	376	65	0.8363	1.03854	0.725474	1.48672	376	77
	rs2073656	G	0.547044	1.07607	0.847623	1.36608	414	280	0.503626	0.90199	0.666632	1.22044	414	130	0.123116	1.26922	0.937019	1.7192	414	150
MAGI1	rs17074330	T	0.102199	0.728957	0.498347	1.06628	392	238	0.0706595	0.617419	0.364484	1.04588	392	116	0.457145	0.837948	0.52555	1.33604	392	122
	rs4688634	G	0.2294	1.14488	0.918157	1.4276	405	266	0.379226	1.13719	0.853775	1.51469	405	124	0.309375	1.15164	0.877103	1.51211	405	142
	rs7431819	G	0.186576	1.21077	0.911371	1.60853	409	259	0.338339	1.20026	0.825729	1.74468	409	120	0.271318	1.21996	0.855719	1.73925	409	139
	rs6788005	T	0.608718	0.935691	0.725431	1.20689	408	264	0.55578	0.905987	0.652281	1.25837	408	123	0.814009	0.962813	0.702137	1.32027	408	141
	rs9880851	T	0.876424	1.02036	0.791486	1.31541	400	266	0.949701	0.989583	0.714753	1.37009	400	127	0.764764	1.04975	0.76377	1.44281	400	139
	rs6775267	T	0.446533	0.918891	0.73904	1.14251	414	293	0.658984	0.938505	0.707967	1.24411	414	136	0.451721	0.90215	0.689896	1.17971	414	157
	rs13082932	G	0.765331	0.961746	0.744433	1.2425	413	284	0.491458	0.891984	0.644001	1.23546	413	133	0.854287	1.03043	0.748273	1.419	413	151
	rs7632998	G	0.919231	0.987905	0.780851	1.24986	397	230	0.780796	0.957679	0.70623	1.29866	397	112	0.90997	1.01728	0.755922	1.369	397	118
	rs7614228	T	0.580866	1.07428	0.832998	1.38545	417	268	0.584648	1.09549	0.789872	1.51935	417	127	0.738872	1.05535	0.768824	1.44865	417	141
	rs1404549	G	0.698074	1.04563	0.834591	1.31003	415	287	0.64983	1.07001	0.798923	1.43308	415	135	0.864001	1.02459	0.775931	1.35294	415	152
	rs4514994	T	0.465737	0.916238	0.724293	1.15905	408	265	0.374971	0.869617	0.63861	1.18419	408	124	0.774368	0.958489	0.717284	1.28081	408	141
	rs4467382	G	0.677026	0.955769	0.772503	1.18251	417	288	0.339624	0.874765	0.664633	1.15133	417	135	0.804244	1.03384	0.794632	1.34505	417	153
	rs12634802	T	0.1441	0.833076	0.651922	1.06457	399	271	0.0825793	0.759696	0.556728	1.03666	399	127	0.528006	0.906455	0.6681	1.22985	399	144
	rs17417230	C	0.563896	1.06483	0.860243	1.31807	420	288	0.775359	1.04085	0.790594	1.37033	420	136	0.537053	1.08681	0.834349	1.41565	420	152
	rs2306379	G	0.29614	0.861635	0.651515	1.13952	415	284	0.69431	0.929569	0.64577	1.33809	415	134	0.215302	0.807518	0.575588	1.1329	415	150
	rs12636991	C	0.343207	0.866134	0.643361	1.16605	406	275	0.127831	0.751263	0.519452	1.08652	406	129	0.976589	0.994362	0.681634	1.45057	406	146
MAGI2	rs13246026	C	0.159539	1.17373	0.938854	1.46737	411	287	0.812864	1.03502	0.778365	1.3763	411	135	0.0532637	1.31829	0.995697	1.74539	411	152
	rs323149	T	0.881689	1.01827	0.802276	1.29241	398	257	0.857749	1.02856	0.755946	1.39949	398	123	0.953198	1.00894	0.749452	1.35828	398	134
	rs7803276	C	0.29447	1.12297	0.904043	1.39491	413	272	0.549529	0.917934	0.693431	1.21512	413	128	0.031082	1.34679	1.027	1.76617	413	144
	rs7803705	G	0.0694297	1.23916	0.982932	1.56218	417	273	0.291521	1.17447	0.870944	1.58378	417	130	0.0709413	1.30002	0.977465	1.72901	417	143
	rs6962966	G	0.00351017	0.723382	0.581873	0.899306	410	271	0.00847619	0.687127	0.519261	0.909261	410	130	0.0452737	0.758395	0.578307	0.994563	410	141
MAGI3	rs1342650	G	0.302505	1.16677	0.87012	1.56456	403	237	0.902906	1.02302	0.70973	1.4746	403	118	0.135856	1.34549	0.910054	1.98928	403	119
	rs10858004	G	0.280131	1.15572	0.888672	1.50301	411	274	0.291638	1.19752	0.856377	1.67455	411	129	0.498066	1.1191	0.80809	1.5498	411	145
	rs6689879	T	0.211032	0.861618	0.682202	1.08822	411	290	0.895658	1.0208	0.750414	1.38862	411	136	0.0430784	0.748352	0.56484	0.991484	411	154
	rs1343629	G	0.93782	1.00862	0.812956	1.25138	420	291	0.797357	1.03704	0.785653	1.36886	420	137	0.904925	0.983871	0.753456	1.28475	420	154
	rs10858007	G	0.478064	0.903805	0.683427	1.19525	412	241	0.199442	0.782148	0.537041	1.13912	412	117	0.889002	1.02484	0.726158	1.44636	412	124
	rs1343126	T	0.00406933	1.43481	1.12094	1.83655	410	232	0.0510343	1.37968	0.997756	1.90781	410	107	0.0105088	1.48316	1.09549	2.00803	410	125
	rs1217225	G	0.284932	0.890357	0.719623	1.1016	417	286	0.708531	0.948991	0.721176	1.24877	417	135	0.197447	0.840943	0.646101	1.09454	417	151
	rs11102660	G	0.484719	1.09697	0.846117	1.42218	416	285	0.368387	1.1634	0.836419	1.61821	416	134	0.814416	1.03946	0.752414	1.43602	416	151
	rs3761931	G	0.162234	1.18385	0.934233	1.50017	418	290	0.642668	1.07425	0.793765	1.45385	418	136	0.0891855	1.2949	0.960768	1.74523	418	154
	rs4839331	G	0.263683	0.830164	0.598792	1.15094	417	273	0.37135	0.822654	0.535928	1.26278	417	129	0.392471	0.836905	0.556258	1.25915	417	144
	rs1230666	G	0.464708	0.888502	0.647095	1.21997	420	286	0.452767	1.18467	0.76084	1.84459	420	134	0.0792953	0.719263	0.497204	1.0405	420	152
	rs1230661	G	0.702506	1.0529	0.808169	1.37174	417	283	0.262173	1.22607	0.858249	1.75152	417	132	0.661965	0.93142	0.677344	1.2808	417	151
	rs7515189	T	0.615717	1.07094	0.819458	1.39959	400	277	0.19002	1.25128	0.894475	1.75042	400	128	0.654301	0.92562	0.659915	1.29831	400	149
	rs12119076	C	0.02165	1.32558	1.04182	1.68662	406	277	0.0882091	1.30858	0.960076	1.78359	406	129	0.0501032	1.3405	0.999328	1.79814	406	148
	rs7522138	G	0.451119	0.919035	0.737823	1.14475	410	261	0.394006	0.883778	0.665161	1.17425	410	124	0.725625	0.952172	0.724173	1.25196	410	137
	rs13524	G	0.296063	1.1383	0.892706	1.45145	407	221	0.247961	1.20343	0.878787	1.64799	407	106	0.622169	1.08055	0.793989	1.47052	407	115
MAGI3-PTPN22	rs6679677	C	0.326478	0.838648	0.589915	1.19226	405	295	0.920437	1.02449	0.63726	1.64702	405	138	0.115224	0.719519	0.477036	1.08526	405	157
PARD3	rs10763976	G	0.911149	1.01242	0.815084	1.25753	400	278	0.40204	1.12739	0.851618	1.49246	400	131	0.543496	0.920445	0.704429	1.2027	400	147
PTEN	rs2299939	C	0.103289	1.26425	0.953148	1.6769	404	263	0.239123	1.24857	0.862313	1.80785	404	123	0.173328	1.2783	0.897188	1.8213	404	140
	rs1234224	G	0.15617	1.17589	0.939886	1.47115	410	281	0.840531	1.0303	0.770326	1.37802	410	134	0.0462563	1.32148	1.00424	1.73893	410	147
	rs12357281	G	0.534982	1.1324	0.7644	1.67758	408	246	0.280886	1.34912	0.781485	2.32904	408	117	0.950297	0.985041	0.613244	1.58225	408	129
	rs926091	T	0.413709	1.14287	0.829584	1.57446	415	263	0.956508	0.988145	0.643706	1.51689	415	125	0.196067	1.2883	0.87682	1.89287	415	138
TJP1	rs260526	G	0.0598031	1.4804	0.981863	2.23206	405	295	0.731454	1.08955	0.66753	1.77838	405	138	0.0103663	2.1225	1.17963	3.819	405	157
	rs1679647	G	0.343704	0.83773	0.580467	1.20901	404	295	0.599987	0.881838	0.551033	1.41124	404	138	0.340834	0.799289	0.503689	1.26837	404	157
CD: Crohn's disease, UC: ulcerative colitis, OR: odds ratio, CL: confidence limit.
